# Supplementary material for: Evaluating the diversity of Neotropical anurans using DNA barcodes
Source: Zookeys. 2016 Dec 2;(637):89–106. doi: 10.3897/zookeys.637.8637 (PMC5240124; doi:10.3897/zookeys.637.8637)
Supplement: Supplementary material 1 — Data on the specimens examined in the present study [file zookeys-637-089-s001.xlsx]

## Sheet: Plan1
Family/Species	No. of individuals	Intraespecific distance	Museum number	Locality	Genbank accession number	Reference
Aromobatidae
Allobates fuscellus	1		MPEG 17393	Near Fazenda Passo Formoso, Manicoré, Amazonas, Brazil. 8°41.476'S 61°24.343'W	KM024310	This study
Allobates pittieri	6	0.0068	MIZA:314	Ojo de Agua, Curimagua, Falcón, Venezuela	EU380858	Manzanilla et al. 2009
A. pittieri			MIZA:313	Ojo de Agua, Curimagua, Falcón state, Venezuela	EU380857	Manzanilla et al. 2009
A. pittieri			MIZA:315	Ojo de Agua, Curimagua, Falcón, Venezuela	EU380856	Manzanilla et al. 2009
A. pittieri			EBRG:3420	La Trilla, Aragua, Venezuela	EU380853	Manzanilla et al. 2009
A. pittieri			EBRG:3421	La Trilla, Aragua, Venezuela	EU380854	Manzanilla et al. 2009
A. pittieri			MIZA:339	La Trilla, Aragua, Venezuela	EU380855	Manzanilla et al. 2009
Allobates cf. trilineatus	1		MPEG 17171	Trilha do Werno. Rodovia do Estanho, Rio Marmelos region, Manicoré, Amazonas, Brazil. 8°41.74'S 61°24.274'W	KM024311	This study
Mannophryne caquetio	4	0.008	MIZA:333	El Macano, Falcón, Venezuela	EU380887	Manzanilla et al. 2009
M. caquetio			MIZA:337	El Macano, Falcón, Venezuela	EU380888	Manzanilla et al. 2009
M. caquetio			MIZA:323	Quebrada El Peregrino, Falcón, Venezuela	EU380889	Manzanilla et al. 2009
M. caquetio			MIZA:338	Quebrada El Peregrino, Falcón, Venezuela	EU380890	Manzanilla et al. 2009
Mannophryne collaris	2	0	MIZA:320	Mérida. Mérida, Venezuela	EU380885	Manzanilla et al. 2009
M. collaris			MIZA:321	Mérida. Mérida, Venezuela	EU380886	Manzanilla et al. 2009
Mannophryne cordilleriana	3	0	MIZA:330	La Mitisú, Mérida, Venezuela	EU380880	Manzanilla et al. 2009
M. cordilleriana			MIZA:331	La Mitisú, Mérida, Venezuela	EU380881	Manzanilla et al. 2009
M. cordilleriana			MIZA:332	La Mitisú, Mérida, Venezuela	EU380882	Manzanilla et al. 2009
Mannophryne herminae	3	0	MIZA 327	La Trilla, Aragua, Venezuela	EU380899	Manzanilla et al. 2009
M. herminae			MIZA 328	La Trilla, Aragua, Venezuela	EU380900	Manzanilla et al. 2009
M. herminae			MIZA 329	Rancho Grande, Aragua, Venezuela	EU380901	Manzanilla et al. 2009
Mannophryne lamarcai	2	0	MIZA 317	Cerro Socopó, Falcón, Venezuela	EU380897	Manzanilla et al. 2009
M. lamarcai			MIZA 318	Cerro Socopó, Falcón, Venezuela	EU380898	Manzanilla et al. 2009
Mannophryne larandina	3	0	MIZA 324	Hato arriba, Barbacoas, Lara, Venezuela	EU380891	Manzanilla et al. 2009
M. larandina			MIZA 325	Hato arriba, Barbacoas, Lara, Venezuela	EU380892	Manzanilla et al. 2009
M. larandina			MIZA 326	Hato arriba, Barbacoas, Lara, Venezuela	EU380893	Manzanilla et al. 2009
Mannophryne leonardoi	2	0.008	MIZA 316	Cueva del Guácharo, Monagas, Venezuela	EU380868	Manzanilla et al. 2009
Mannophryne leonardoi			TTSR	Caripe, Monagas, Venezuela	EU380869	Manzanilla et al. 2009
Mannophryne oblitterata	2	0	MIZA 336	Taguasa, Miranda, Venezuela	EU380883	Manzanilla et al. 2009
Mannophryne oblitterata			TTSR	Taguasa, Miranda, Venezuela	EU380884	Manzanilla et al. 2009
Mannophryne olmonae	2	0.001	MIZA 334	Tobago Island, Trinidad and Tobago	EU380876	Manzanilla et al. 2009
Mannophryne olmonae			MIZA 335	Tobago Island, Trinidad and Tobago	EU380877	Manzanilla et al. 2009
Mannophryne riveroi	2	0	TTSR	Península de Paria, Sucre, Venezuela	EU380878	Manzanilla et al. 2009
Mannophryne riveroi			MIZA 319	Península de Paria, Sucre, Venezuela	EU380879	Manzanilla et al. 2009
Mannophryne venezuelensis	4	0.001	EBRG 4921	San Juan de Las Galdonas, Sucre, Venezuela	EU380864	Manzanilla et al. 2009
Mannophryne venezuelensis			EBRG 4922	San Juan de Las Galdonas, Sucre, Venezuela	EU380865	Manzanilla et al. 2009
Mannophryne venezuelensis			EBRG 4923	San Juan de Las Galdonas, Sucre, Venezuela	EU380866	Manzanilla et al. 2009
Mannophryne venezuelensis			TTSR	San Juan de Aroa, Península de Paria, Sucre, Venezuela	EU380867	Manzanilla et al. 2009
Mannophryne trinitatis	5	0.003	EBRG 4928	Maracas, Trinidad Island, Trinidad and Tobago	EU380859	Manzanilla et al. 2009
Mannophryne trinitatis			EBRG 4927	Tamana Cave, Trinidad Island,Trnidad & Tobago	EU380860	Manzanilla et al. 2009
Mannophryne trinitatis			TTSR	Trinidad Island, Trinidad and Tobago	EU380861	Manzanilla et al. 2009
Mannophryne trinitatis			EBRG 4925	Tamana Cave, Trinidad Island,Trnidad & Tobago	EU380862	Manzanilla et al. 2009
Mannophryne trinitatis			EBRG 4926	Tamana Cave, Trinidad Island,Trinidad and Tobago	EU380863	Manzanilla et al. 2009
Mannophryne yustizi	3	0.0036	TTSR	Sanare, Estado Lara, Venezuela	EU380894	Manzanilla et al. 2009
M. yustizi			TTSR	Guarico, Estado Barinas, Venezuela	EU380896	Manzanilla et al. 2009
M. yustizi			MIZA 322	Sanare, Estado Lara, Venezuela	EU380895	Manzanilla et al. 2009
Bufonidae
Anaxyrus cognatus	1		HS:AMG83	Nebraska, USA	EF532259	Goebel et al. 2009
Anaxyrus microscaphus	1		EG:AMG288	Nevada, USA	EF532257	Goebel et al. 2009
Anaxyrus punctatus	1		ASDM93107	Arizona, USA	EF532264	Goebel et al. 2009
Anaxyrus terrestris	1		AHPFS3200	Mississippi, USA	EF532256	Goebel et al. 2009
Atelopus senex	1		35 MVZ 149735	near Volcan Barba, Costa Rica	EF494996	Richards et al. 2007
Atelopus varius	32	0.016	29 MVZ149729	Monteverde, Costa Rica	EF494999	Richards et al. 2007
A. varius			17 MVZ 164817	Monteverde, Costa Rica	EF494998	Richards et al. 2007
A. varius			16 MVZ 164816	Monteverde, Costa Rica	EF494997	Richards et al. 2007
A. varius			O1	Panama	EF494995	Richards et al. 2007
A. varius			O13	Panama	EF494994	Richards et al. 2007
A. varius			N.5417	Panama	EF494993	Richards et al. 2007
A. varius			N.5361	Panama	EF494992	Richards et al. 2007
A. varius			N.81	Panama	EF494991	Richards et al. 2007
A. varius			N.64	Panama	EF494990	Richards et al. 2007
A. varius			L.11	Panama	EF494989	Richards et al. 2007
A. varius			L.2	Panama	EF494988	Richards et al. 2007
A. varius			L.1	Panama	EF494987	Richards et al. 2007
A. varius			K.22	Panama	EF494986	Richards et al. 2007
A. varius			J.7	Panama	EF494985	Richards et al. 2007
A. varius			J.1	Panama	EF494984	Richards et al. 2007
A. varius			J.14	Panama	EF494983	Richards et al. 2007
A. varius			J.12	Panama	EF494982	Richards et al. 2007
A. varius			I.A2A3D5	Panama	EF494981	Richards et al. 2007
A. varius			I.A2A3D3	Panama	EF494980	Richards et al. 2007
A. varius			H.3	Panama	EF494979	Richards et al. 2007
A. varius			H.14	Panama	EF494978	Richards et al. 2007
A. varius			H.13	Panama	EF494977	Richards et al. 2007
A. varius			H.12	Panama	EF494976	Richards et al. 2007
A. varius			H.10	Panama	EF494975	Richards et al. 2007
A. varius			G.18	Panama	EF494974	Richards et al. 2007
A. varius			G.16	Panama	EF494973	Richards et al. 2007
A. varius			G.15	Panama	EF494972	Richards et al. 2007
A. varius			G.13	Panama	EF494971	Richards et al. 2007
A. varius			G.12	Panama	EF494970	Richards et al. 2007
A. varius			F.5	Panama	EF494969	Richards et al. 2007
A. varius			F.1	Panama	EF494968	Richards et al. 2007
A. varius			F.11	Panama	EF494967	Richards et al. 2007
Atelopus zeteki	13	0.015	C.5	Panama	EF494966	Richards et al. 2007
A. zeteki			C.54-14	Panama	EF494965	Richards et al. 2007
A. zeteki			C.11	Panama	EF494964	Richards et al. 2007
A. zeteki			B.21	Panama	EF494963	Richards et al. 2007
A. zeteki			B.17	Panama	EF494962	Richards et al. 2007
A. zeteki			A.40cesar	Panama	EF494961	Richards et al. 2007
A. zeteki			A.38cesar	Panama	EF494960	Richards et al. 2007
A. zeteki			A.37cesar18821	Panama	EF494959	Richards et al. 2007
A. zeteki			A.20	Panama	EF494958	Richards et al. 2007
A. zeteki			A.13	Panama	EF494957	Richards et al. 2007
A. zeteki			A.12	Panama	EF494956	Richards et al. 2007
A. zeteki			A.10	Panama	EF494955	Richards et al. 2007
A. zeteki			A.1	Panama	EF494954	Richards et al. 2007
Incilius mazatlanensis	1		ASDM90125	Mexico	EF532265	Goebel et al. 2009
Rhinella humboldti	1		USNM286990	Trinidad	EF532269	Goebel et al. 2009
Rhinella marina	3	0.099	AMG33 (purchased)	Mexico	EF532268	Goebel et al. 2009
R. marina			USNM206332	Peru	EF532267	Goebel et al. 2009
R. marina			MPEG 17177	Rodovia do Estanho, Manicoré, Amazonas, Brazil. 8°46,497'S 61°24.85'W	KM024312	This study
Craugastoridae
Craugastor crassidigitus1	9	0.001	AJC 0420	Amphibian RC, Guayacán, Limón, Costa Rica	DQ350166	Crawford et al. 2007
C. crassidigitus			UCR:16387	Amphibian RC, Guayacán, Limón, Costa Rica	EF629404	Crawford et al. 2007
C. crassidigitus			UCR:16388	Amphibian RC, Guayacán, Limón, Costa Rica	EF629405	Crawford et al. 2007
C. crassidigitus			UCR:16389	Amphibian RC, Guayacán, Limón, Costa Rica	EF629406	Crawford et al. 2007
C. crassidigitus			UCR:16391	Amphibian RC, Guayacán, Limón, Costa Rica	EF629407	Crawford et al. 2007
C. crassidigitus			UCR:16393	Amphibian RC, Guayacán, Limón, Costa Rica	EF629408	Crawford et al. 2007
C. crassidigitus			UCR:16900	Amphibian RC, Guayacán, Limón, Costa Rica	EF629401	Crawford et al. 2007
C. crassidigitus			UCR:16901	Amphibian RC, Guayacán, Limón, Costa Rica	EF629402	Crawford et al. 2007
C. crassidigitus			UCR:16899	Amphibian RC, Guayacán, Limón, Costa Rica	EF629400	Crawford et al. 2007
Craugastor fitzingeri	3	0.032	UCR:16256	Cruce de Jimenez, Guácimo, Limón, Costa Rica	EF629418	Crawford et al. 2007
C. fitzingeri			UCR:16371	Santa Marta, Guayacán, Limón, Costa Rica	EF629417	Crawford et al. 2007
C. fitzingeri			UCR:16374	Punta Leone, Garabito, Puntarenas, Costa Rica	EF629416	Crawford et al. 2007
Craugastor podiciferus	27	0.079	UCR 16358	San José, Costa Rica	EF562412	Streicher et al. 2009
C. podiciferus			FMNH 257671	Puntarenas, Costa Rica	EF562409	Streicher et al. 2009
C. podiciferus			FMNH 257595	Cartago, Costa Rica	EF562408	Streicher et al. 2009
C. podiciferus			UCR 17462	Heredia, Costa Rica	EF562406	Streicher et al. 2009
C. podiciferus			UCR 17469	Heredia, Costa Rica	EF562405	Streicher et al. 2009
C. podiciferus			UCR 16360	San José, Costa Rica	EF562403	Streicher et al. 2009
C. podiciferus			FMNH 257651	Puntarenas, Costa Rica	EF562402	Streicher et al. 2009
C. podiciferus			UCR 16357	San José, Costa Rica	EF562400	Streicher et al. 2009
C. podiciferus			FMNH 257758	Puntarenas, Costa Rica	EF562397	Streicher et al. 2009
C. podiciferus			UCR 16359	San José, Costa Rica	EF562396	Streicher et al. 2009
C. podiciferus			FB 4307	Heredia, Costa Rica	EF562395	Streicher et al. 2009
C. podiciferus			FMNH 257550	Puntarenas, Costa Rica	EF562393	Streicher et al. 2009
C. podiciferus			FMNH 257653	Puntarenas, Costa Rica	EF562392	Streicher et al. 2009
C. podiciferus			FMNH 257652	Puntarenas, Costa Rica	EF562390	Streicher et al. 2009
C. podiciferus			UCR 17441	Heredia, Costa Rica	EF562388	Streicher et al. 2009
C. podiciferus			UCR 17439	Heredia, Costa Rica	EF562387	Streicher et al. 2009
C. podiciferus			MVZ 149813	Puntarenas, Costa Rica	EF562386	Streicher et al. 2009
C. podiciferus			UCR 17442	Heredia, Costa Rica	EF562385	Streicher et al. 2009
C. podiciferus			UCR 17443	Heredia, Costa Rica	EF562384	Streicher et al. 2009
C. podiciferus			FMNH 257757	Puntarenas, Costa Rica	EF562383	Streicher et al. 2009
C. podiciferus			FMNH 257672	Puntarenas, Costa Rica	EF562382	Streicher et al. 2009
C. podiciferus			MVZ 164825	Heredia, Costa Rica	EF562381	Streicher et al. 2009
C. podiciferus			FMNH 257670	Puntarenas, Costa Rica	EF562376	Streicher et al. 2009
C. podiciferus			FMNH 257755	Puntarenas, Costa Rica	EF562379	Streicher et al. 2009
C. podiciferus			FMNH 257756	Puntarenas, Costa Rica	EF562377	Streicher et al. 2009
C. podiciferus			FMNH 257670	Puntarenas, Costa Rica	EF562376	Streicher et al. 2009
C. podiciferus			UCR 16361	Alejuela, Costa Rica	EF562375	Streicher et al. 2009
Craugastor stejnegerianus	1		UCR 16332	San José, Costa Rica	EF562411	Streicher et al. 2009
Craugastor tabasarae	3	0	KRL 8918	Parque Nacional General de Division Omar Torrijos H., El Cope, Coclé, Panama	DQ350206	Crawford et al, 2007
C. tabasarae			KRL 0750	Parque Nacional General de Division Omar Torrijos H., El Cope, Coclé, Panama	DQ350204	Crawford et al, 2007
C. tabasarae			KRL 0754	Parque Nacional General de Division Omar Torrijos H., El Cope, Coclé, Panama	DQ350205	Crawford et al. 2007
Craugastor talamancae	3	0.046	UCR:16401	EB La Selva, Sarapiquí, Heredia, Costa Rica.	EF629429	Crawford et al. 2007
C. talamancae			UCR:18058	RB Hitoy Cerere, Estrella, Limón, Costa Rica.	EF629432	Crawford et al. 2007
C. talamancae			MVUP:1872	Isla Popa, Bocas del Toro, Panama.	EF629431	Crawford et al. 2007
Craugastor underwoodi	2	0.037	UCR 16315	Alejuela, Costa Rica	EF562394	Crawford et al. 2009
C. underwoodi			USNM 561403	Heredia, Costa Rica	EF562378	Crawford et al. 2009
Dendrobatidae
Adelphobates castaneoticus	2	0.005	DcasBraz2	101 km South, 15km East of antarém, Pará, Brazil	AF482819	Symula et al. 2003
A. castaneoticus			DcasBraz1	101 km South, 15km East of Santarém, Pará, Brazil	AF482818	Symula et al. 2003
Andinobates claudiae	1		Inexistente	Colombia?	DQ371324	ROBERTS et al. 2006
Excidobates mysteriosus	1			N. Peru	DQ371323	ROBERTS et al. 2006
Myniobates steyermarki	1			Venezuela	DQ371329	ROBERTS et al. 2006
Oophaga pumilio	20	0.042	P-T01	Tierra Oscura, Panama	EF597200	Hagemann and Heike, 2007
O. pumilio			P-S02	Isla Solarte, Panama	EF597199	Hagemann and Heike, 2007
O. pumilio			P-SC07	Isla San Cristobal, Panama	EF597198	Hagemann and Heike, 2007
O. pumilio			P-P05	Isla Popa, Panama	EF597197	Hagemann and Heike, 2007
O. pumilio			PPA08	Isla Pastores, Panama	EF597196	Hagemann and Heike, 2007
O. pumilio			P-L08	Isla Loma Partida, Panama	EF597195	Hagemann and Heike, 2007
O. pumilio			P-E13	Isla Escudo de Veraguas, Panama	EF597194	Hagemann and Heike, 2007
O. pumilio			P-CA01	Isla Cayo de Agua, Panama	EF597193	Hagemann and Heike, 2007
O. pumilio			P-C03	Isla Colón, Panama	EF597192	Hagemann and Heike, 2007
O. pumilio			P-B38	Isla Solarte, Panama	EF597191	Hagemann and Heike, 2007
O. pumilio			P-A03	Almirante, Panama	EF597190	Hagemann and Heike, 2007
O. pumilio			CR-UE	Upala, Costa Rica	EF597189	Hagemann and Heike, 2007
O. pumilio			CR-TO06	Tortuguero, Costa Rica	EF597188	Hagemann and Heike, 2007
O. pumilio			CR-SI	Siquirres, Costa Rica	EF597187	Hagemann and Heike, 2007
O. pumilio			CR-TB	Puerto Viejo, Costa Rica	EF597186	Hagemann and Heike, 2007
O. pumilio			CR-PF	Pueblo Nuevo, Costa Rica	EF597185	Hagemann and Heike, 2007
O. pumilio			CR-LC	La Selva, Costa Rica	EF597184	Hagemann and Heike, 2007
O. pumilio			CR-GJ	Guápiles, Costa Rica	EF597183	Hagemann and Heike, 2007
O. pumilio			CR-CA	Caño Negro, Costa Rica	EF597182	Hagemann and Heike, 2007
O. pumilio			CR-BA	Bribri, Costa Rica	EF597181	Hagemann and Heike, 2007
Ranitomeya amazonica	1		Inexistente	Almendras, Loreto, Peru	AF482815	Symula et al. 2003
Ranitomeya fantastica	8	0.036	DfHCQ2		AF412413	Symula et al. 2001
R. fantastica			DfHCQL		AF412412	Symula et al. 2001
R. fantastica			DfMTSL		AF412414	Symula et al. 2001
R. fantastica			DfNSau		AF412415	Symula et al. 2001
R. fantastica			DfSau1		AF412416	Symula et al. 2001
R. fantastica			DfSau2		AF412417	Symula et al. 2001
R. fantastica			DfTY26a		AF412418	Symula et al. 2001
R. fantastica			DfTY26b		AF412419	Symula et al. 2001
Ranitomeya flavovittata	1			Tahuayo, Loreto, Peru	DQ371326	Symula et al. 2001
R. imitator	7	0.007	DiNCha		AF412423	Symula et al. 2001
R. imitator			DiNYur1		AF412426	Symula et al. 2001
R. imitator			DiNYur2		AF412427	Symula et al. 2001
R. imitator			DiSeda1		AF412428	Symula et al. 2001
R. imitator			DiSeda2		AF412429	Symula et al. 2001
R. imitator			DiTY26a		AF412433	Symula et al. 2001
R. imitator			DiTY26b		AF412434	Symula et al. 2001
Ranitomeya reticulata	2	0	DretAchi1		AF482816	Symula et al. 2003
R. reticulata			DretPunt		AF482817	Symula et al. 2003
Ranitomeya sirensis	2	0.057			AF482823	Symula et al. 2003
R. sirensis					AF482822	Symula et al. 2003
Ranitomeya ventrimaculata	9	0.129	Dvenorama		AF482820	Symula et al. 2003
R. ventrimaculata			Isolate 1349		DQ371328	ROBERTS et al. 2006
R. ventrimaculata			isolate B1		DQ371327	ROBERTS et al. 2006
R. ventrimaculata					DQ371322	ROBERTS et al. 2006
R. ventrimaculata			DvenITYB8a2		AF482828	Symula et al. 2003
R. ventrimaculata			DvenBraz2		AF482827	Symula et al. 2003
R. ventrimaculata			DvenBraz1		AF482826	Symula et al. 2003
R. ventrimaculata			DvenNAPO		AF482825	Symula et al. 2003
R. ventrimaculata			DvenEcuador		AF482824	Symula et al. 2003
Ranitomeya uakarii	1				DQ371325	ROBERTS et al. 2006
Hylidae
Aplastodiscus albofrenatus	1		AF 101	Rio de Janeiro, Rio de Janeiro, Brazil	KM024313	This study
Aplastodiscus albosignatus	1		CFBH 7711	PESM, Santa Virginia, São Luís do Paraitinga, São Paulo, Brazil	KM024314	This study
Aplastodiscus callipygius	1		CFBH 7517	Monte Verde, Camanducaia, Minas Gerais, Brazil	KM024315	This study
Aplastodiscus weygoldti	1		AF 68	São Paulo do Aracã, Espírito Santo, Brazil	KM024316	This study
Bokermannohyla alvarengai	1		MCNAM 6612	Minas Gerais, Brazil	KM024317	This study
Bokermannohyla pseudopseudis	1		CHUNB 38795	Alto Paraíso, Goiás, Brazil	KM024318	This study
Callimedusa tomopterna	3	0.013	MPEG 17368	Near Fazenda Passo Formoso, Manicoré, Amazonas, Brazil. 8°47.02"S; 61°24'W	KM024369	This study
C. tomopterna			MPEG 17369	Near Fazenda passo Formoso, Manicoré, Amazonas, Brazil. 8°47.02"S; 61°24'W	KM024370	This study
C. tomopterna			MPEG 17373	Near Fazenda passo Formoso, Manicoré, Amazonas, Brazil. 8°47.13"S; 61°24.72'W	KM024371	This study
Dendropsophus cachimbo	3	0.007	MPEG 17178	Fazenda Bodoco. Rodovia do Estanho, Manicoré, Amazonas, Brazil. 8°34.687'S 61°24.288'W	KM024319	This study
D. cachimbo			MPEG 17179	Fazenda Bodoco. Rodovia do Estanho, Manicoré, Amazonas, Brazil. 8°37.018'S 61°25.507'W	KM024320	This study
D. cachimbo			MPEG 17182	Fazenda Bodoco. Rodovia do Estanho, Manicoré, Amazonas, Brazil. 8°40.256'S 61°24.737'W	KM024321	This study
Dendropsophus labialis	18	0.047	F1-C1	Villa de Leyva	EF653839	Guarnizo et al. 2009
D. labialis			P8-M7	Suesca	EF653838	Guarnizo et al. 2009
D. labialis				Suesca	EF653837	Guarnizo et al. 2009
D. labialis			P1-M1	Suesca	EF653836	Guarnizo et al. 2009
D. labialis			I5	San Carlos	EF653835	Guarnizo et al. 2009
D. labialis			D2-B1	Periquera	EF653834	Guarnizo et al. 2009
D. labialis			T4-P4	Mondonedo	EF653833	Guarnizo et al. 2009
D. labialis			C8-A8	Manzano	EF653832	Guarnizo et al. 2009
D. labialis			A7-S1-X1	Chingaza	EF653831	Guarnizo et al. 20095
D. labialis			K8-F8	El Carmen	EF653830	Guarnizo et al. 2009
D. labialis			K19	Manzano	EF653829	Guarnizo et al. 2009
D. labialis			Q4-L4	Cucunuba	EF653828	Guarnizo et al. 2009
D. labialis				Cucunuba	EF653827	Guarnizo et al. 2009
D. labialis			J1-E1	Cucaita	EF653826	Guarnizo et al. 2009
D. labialis			R2-N2	Cota	EF653825	Guarnizo et al. 2009
D. labialis			S3-O3	Chingaza	EF653824	Guarnizo et al. 2009
D. labialis			S10-O10	Chingaza	EF653823	Guarnizo et al. 2009
D. labialis			U2-Q2	La Calera	EF653822	Guarnizo et al. 2009
Dendropsophus minutus	74	0.022	BPN 1260	Upper Mazaruni, Guyana	EF587836	Hawkins et al. 2007
D. minutus			BPN 2159	Upper Mazaruni, Guyana	EF587835	Hawkins et al. 2007
D. minutus			BPN 1258	Upper Mazaruni, Guyana	EF587834	Hawkins et al. 2007
D. minutus			BPN 1257	Upper Mazaruni, Guyana	EF587833	Hawkins et al. 2007
D. minutus			BPN 1256	Upper Mazaruni, Guyana	EF587832	Hawkins et al. 2007
D. minutus			BPN 1255	Upper Mazaruni, Guyana	EF587831	Hawkins et al. 2007
D. minutus			BPN 1237	Upper Mazaruni, Guyana	EF587830	Hawkins et al. 2007
D. minutus			BPN 1217	Imbaimadai, Guyana	EF587829	Hawkins et al. 2007
D. minutus			BPN 1175	Mt. Thomasing, Guyana	EF587828	Hawkins et al. 2007
D. minutus			BPN 1157	Imbaimadai, Guyana	EF587827	Hawkins et al. 2007
D. minutus			BPN 1070	Mt. Lely, Suriname	EF587826	Hawkins et al. 2007
D. minutus			BPN 1043	Mt. Lely, Suriname	EF587825	Hawkins et al. 2007
D. minutus			BPN 1039	Mt. Lely, Suriname	EF587824	Hawkins et al. 2007
D. minutus			BPN 1038	Mt. Lely, Suriname	EF587823	Hawkins et al. 2007
D. minutus			BPN 1037	Mt. Lely, Suriname	EF587822	Hawkins et al. 2007
D. minutus			BPN 1036	Mt. Lely, Suriname	EF587821	Hawkins et al. 2007
D. minutus			BPN 1035	Mt. Lely, Suriname	EF587820	Hawkins et al. 2007
D. minutus			BPN 1026	Sipaliwini Village, Suriname	EF587819	Hawkins et al. 2007
D. minutus			BPN 1025	Sipaliwini Village, Suriname	EF587818	Hawkins et al. 2007
D. minutus			BPN 1024	Sipaliwini Village, Suriname	EF587817	Hawkins et al. 2007
D. minutus			BPN 1005	Sipaliwini Village, Suriname	EF587816	Hawkins et al. 2007
D. minutus			BPN 1004	Sipaliwini Village, Suriname	EF587815	Hawkins et al. 2007
D. minutus			BPN 1003	Sipaliwini Village, Suriname	EF587814	Hawkins et al. 2007
D. minutus			BPN 941	Road to Apura, Suriname	EF587813	Hawkins et al. 2007
D. minutus			BPN 940	Road to Apura, Suriname	EF587812	Hawkins et al. 2007
D. minutus			BPN 939	Road to Apura, Suriname	EF587811	Hawkins et al. 2007
D. minutus			BPN 938	Road to Apura, Suriname	EF587810	Hawkins et al. 2007
D. minutus			BPN 937	Road to Apura, Suriname	EF587809	Hawkins et al. 2007
D. minutus			BPN 936	Road to Apura, Suriname	EF587808	Hawkins et al. 2007
D. minutus			BPN 935	Road to Apura, Suriname	EF587807	Hawkins et al. 2007
D. minutus			BPN 934	Road to Apura, Suriname	EF587806	Hawkins et al. 2007
D. minutus			BPN 924	Not found	EF587805	Hawkins et al. 2007
D. minutus			BPN 871	Brownsberg, Suriname	EF587804	Hawkins et al. 2007
D. minutus			BPN 870	Brownsberg, Suriname	EF587803	Hawkins et al. 2007
D. minutus			BPN 869	Brownsberg, Suriname	EF587802	Hawkins et al. 2007
D. minutus			BPN 868	Brownsberg, Suriname	EF587801	Hawkins et al. 2007
D. minutus			BPN 867	Brownsberg, Suriname	EF587800	Hawkins et al. 2007
D. minutus			PG 438	Mt. Kotika, French Guiana	EF587799	Hawkins et al. 2007
D. minutus			PG 437	Mt. Kotika, French Guiana	EF587798	Hawkins et al. 2007
D. minutus			PG 436	Mt. Kotika, French Guiana	EF587797	Hawkins et al. 2007
D. minutus			PG 435	Mt. Kotika, French Guiana	EF587796	Hawkins et al. 2007
D. minutus			PG 434	Mt. Kotika, French Guiana	EF587795	Hawkins et al. 2007
D. minutus			PG 433	Mt. Kotika, French Guiana	EF587794	Hawkins et al. 2007
D. minutus			PG 432	Mt. Kotika, French Guiana	EF587793	Hawkins et al. 2007
D. minutus			PG 431	Mt. Kotika, French Guiana	EF587792	Hawkins et al. 2007
D. minutus			PG 430	Mt. Kotika, French Guiana	EF587791	Hawkins et al. 2007
D. minutus			PG 429	Mt. Kotika, French Guiana	EF587790	Hawkins et al. 2007
D. minutus			PG 428	Mt. Kotika, French Guiana	EF587789	Hawkins et al. 2007
D. minutus			PG 427	Mt. Kotika, French Guiana	EF587788	Hawkins et al. 2007
D. minutus			PG 426	Mt. Kotika, French Guiana	EF587787	Hawkins et al. 2007
D. minutus			PG 425	Mt. Kotika, French Guiana	EF587786	Hawkins et al. 2007
D. minutus			PG 423	Mt. Kotika, French Guiana	EF587785	Hawkins et al. 2007
D. minutus			PG 422	Mt. Kotika, French Guiana	EF587784	Hawkins et al. 2007
D. minutus			PG 373	Mt.Kaw, French Guiana	EF587783	Hawkins et al. 2007
D. minutus			PG 372	Mt. Kaw, French Guiana	EF587782	Hawkins et al. 2007
D. minutus			PG 371	Mt. Kaw, French Guiana	EF587781	Hawkins et al. 2007
D. minutus			PG 370	Mt. Kaw, French Guiana	EF587780	Hawkins et al. 2007
D. minutus			PG 369	Mt. Kaw, French Guiana	EF587779	Hawkins et al. 2007
D. minutus			PG 368	Mt. Kaw, French Guiana	EF587778	Hawkins et al. 2007
D. minutus			PG 367	Mt. Kaw, French Guiana	EF587777	Hawkins et al. 2007
D. minutus			PG 366	Mt. Kaw, French Guiana	EF587776	Hawkins et al. 2007
D. minutus			PG 365	Mt. Kaw, French Guiana	EF587775	Hawkins et al. 2007
D. minutus			PG 364	Mt. Kaw, French Guiana	EF587774	Hawkins et al. 2007
D. minutus			PG 363	Mt. Kaw, French Guiana	EF587773	Hawkins et al. 2007
D. minutus			PG 362	Mt. Kaw, French Guiana	EF587772	Hawkins et al. 2007
D. minutus			PG 361	Mt. Kaw, French Guiana	EF587771	Hawkins et al. 2007
D. minutus			PG 360	Mt. Kaw, French Guiana	EF587770	Hawkins et al. 2007
D. minutus			PG 359	Mt. Kaw, French Guiana	EF587769	Hawkins et al. 2007
D. minutus			MC 326		EF587768	Hawkins et al. 2007
D. minutus			MC 325		EF587767	Hawkins et al. 2007
D. minutus			MC 201		EF587766	Hawkins et al. 2007
D. minutus			MB 16		EF587765	Hawkins et al. 2007
D. minutus			MPEG 17400	Near Fazenda Passo Formoso, Manicoré, Amazonas, Brazil. 8°40.26"0S; 61°24.74'W	KM024322	This study
D. minutus			MPEG 17406	Near Fazenda Passo Formoso, Manicoré, Amazonas, Brazil. 8°47.13"S; 61°24.72'W	KM024323	This study
Dendropsophus parviceps	3	0.007	MPEG 17307	Fazenda Passo Formoso, Manicoré, Amazonas, Brazil. 8°46.94"S; 61°24.66'W	KM024324	This study
D. parviceps			MPEG 17327	Fazenda Passo Formoso, Manicoré, Amazonas, Brazil. 8°46.94"S; 61°24.66'W	KM024325	This study
D. parviceps			MPEG 17328	Fazenda Passo Formoso, Manicoré, Amazonas, Brazil. 8°46.94"S; 61°24.66'W	KM024326	This study
Hypsiboas alemani	1		CIEZAH 1178	Represa Maícora, ±2 km SE of Mene de Mauroa, Mauroa, Falcón, Venezuela.	KM024329	This study
Hypsiboas albomarginatus	1		MRT 5870	Serra do Temoiso, Bahia. Brazil	KM024339	This study
Hypsiboas albopunctatus	3	0.065	MRT 8229	Petrolina, Goiás, Brazil	KM024331	This study
H. albopunctatus			MPEG 17186	Fazenda Bodoco. Rodovia do Estanho. Rio Marmelos, Manicoré, Amazonas, Brazil. 8°34.69"S; 61°24.29'W	KM024332	This study
H. albopunctatus			MPEG 17188	Fazenda Bodoco. Rodovia do Estanho. Rio Marmelos, Manicoré, Amazonas, Brazil. 8°34.69"S; 61°24.29'W	KM024333	This study
Hypsiboas balzani	1		MNCN/ADN 5785	Camino a San Onofre, Carrasco,Cochabamba, Bolivia	KM024334	This study
Hypsiboas bischoffi	1		AF 327	Fazenda Intervales, São Paulo, Brazil	KM024335	This study
Hypsiboas buriti	1		CHUNB 30653	Brasília, Distrito Federal, Brazil	KM024336	This study
Hypsiboas boans	1		MPEG 17385	Near Fazenda Passo Formoso, Manicoré, Amazonas, Brazil. 8°38.99"S; 61°25.23'W	KM024337	This study
Hypsiboas caingua	1		AF 515	Ribeirão Grande, São Paulo, Brazil	KM024338	This study
Hypsiboas crepitans	1		MRT 5784	Serra do Temoiso, Bahia. Brazil	KM024330	This study
Hypsiboas ericae	1		CFBH 6763	São Jorge Alto, Paraíso de Goiás, Goiás, Brazil	KM024340	This study
Hypsiboas geographicus	1		QCAZ 16809	Estación Científica Yasuní PUCE,Laguna, Orellana, Ecuador. 00°39'59'S; 76°24'19"W	KM024341	This study
Hypsiboas faber	1		AF 149	Iguape, São Paulo, Brazil	KM024342	This study
Hypsiboas goianus	1		CHUNB 39444	Alexânia, Goiás, Brazil	KM024343	This study
Hypsiboas guentheri	1		CFBH 3386	Terra de Areia, Rio Grande do Sul, Brazil	KM024344	This study
Hypsiboas joaquini	1		CFBH 1068	Urubici, Santa Catarina, Brazil	KM024345	This study
Hypsiboas aff. lanciformis	1		RAET 508	Estação Científica Ferreira Penna, Breves, Pará, Brazil, 01°40.633'S; 51°20.047'W	KM024346	This study
Hypsiboas leptolineatus	2	0.133179	CFBH 250	São Domingos, Santa Catarina, Brazil	KM024347	This study
H. leptolineatus			CFBH 8504	São Francisco de Paula, Rio Grande do Sul, Brazil	KM024348	This study
Hypsiboas lundii	1		CHUNB 36080	Colinas do Sul, Goiás, Brazil	KM024349	This study
Hypsiboas marginatus	1		CFBH 267	São Francisco de Paula, Flona, Rio Grande do Sul, Brazil	KM024350	This study
Hypsiboas marianitae	1		MNCN/ADN 5901	Camino a Bella Vista, Florida,Santa Cru,z Bolivia	KM024351	This study
Hypsiboas melanopleura	1		MTD-TD 1146	Huancabamba, Pasco, Peru. 10°25'19.5", 75°31'27.6"W	KM024352	This study
Hypsiboas microderma	1		NMP 71258/1-2	50 km de Iquitos, Peru. 03°56'S; 73°4W	KM024353	This study
Hypsiboas multifasciatus	1		BRAZ CUBAS 32.1	Ministro Andreazza, Rondônia, Brazil	KM024354	This study
Hypsiboas pardalis	1		BRAZ CUBAS 16.2	Serra do Itapety, Mogi das Cruzes, São Paulo, Brazil	KM024355	This study
Hypsiboas phaeopleura	1		CHUNB 28964	Alto Paríso de Goiás, Goiás, Brazil	KM024356	This study
Hypsiboas picturatus	1		QCAZ 15549	3 Km from Durango, em el cruce de la vá San Lorenzo e outra carretera X, Esmereldas, Ecuador. 01°04.316N; 78°39.043W	KM024357	This study
Hypsiboas polytaenius	1		CHUNB 34858	Jaquirana, Rio Grande do Sul, Brazil	KM024358	This study
Hypsiboas pugnax	1		CIEZAH 1184	22 kmSW of Guajiro, Municipio de Mauroa, Falcón, Venezuela	KM024359	This study
Hypsiboas raniceps	1		MRT 6706	UHE Lajeado, Tocantins, Brazil	KM024360	This study
Hypsiboas rosenbergi	1		QCAZ 23186	Estero Ancho, 52 km W of EL Carmen, via a Pedemales, Manabí,Ecuador	KM024361	This study
Hypsiboas rufitelus	1		CH 5114	Quebrada Guabalito, Palmarazo, Parque Nacional General de División Omar Torrijos Herrera, Provincia de Coclé, Panama.	KM024362	This study
Hypsiboas semiguttatus	1		CFBH 242	Piraquara, Paraná, Brazil	KM024363	This study
Hypsiboas semilineatus	1		CFBH 8459	Itapema, Santa Catarina, Brazil	KM024364	This study
Hypsiboas sibleszi	1		ROM 39561	Mount Ayanganna, Guyana. 05°24'07"N, 059°57'24"W	KM024365	This study
Hypsiboas wavrini	1		RAET 502	Estação Científica Ferreira Penna, Melgaço, Pará, Brazil, 01°47’32.3”W	KM024366	This study
Osteocephalus planiceps	1		KU 221933	San Jacinto, Loreto,Peru	EU034049	Moen and Wiens, 2009
Osteocephalus taurinus	3	0.025	MPEG 17379	Near Fazenda Passo Formoso, Manicoré, Amazonas, Brazil. 8°47.02"S; 61°24.66'W	KM024367	This study
Osteocephalus taurinus			MPEG 17376	Near Fazenda Passo Formoso, Manicoré, Amazonas, Brazil. 8°38.99"S; 61°25.23'W	KM024368	This study
O. taurinus			KU 22194	Teniente Lopez, Loreto, Peru	EU034050	Moen and Wiens, 2009
Osteopilus crucialis	1		USNM 327244	Mandeville, at Marshall's Pen, Manchester, Jamaica	EU034052	Moen and Wiens, 2009
Osteopilus dominicensis	1		SBH 191984		EU034053	Moen and Wiens, 2009
Osteopilus marianae	1		SBH 266457		EU034054	Moen and Wiens, 2009
Osteopilus ocellatus	1		USNM 327241	Portland, Alligator church, Jamaica	EU034051	Moen and Wiens, 2009
Osteopilus pulchrilineatus	1		SBH 191985		EU034055	Moen and Wiens, 2009
Osteopilus septentrionalis	1		USNM 315332	Collier County, Naples, Parkshore subdivision, Parkview Way, FGlorida, USA	EU034056	Moen and Wiens, 2009
Osteopilus vastus	1		USNM 329657	Ouest, Furcy, Haiti	EU034057	Moen and Wiens, 2009
Osteopilus wilderi	1		USNM 327204	Trelawny, 6.4km south of Kinloss, Jamaica	EU034058	Moen and Wiens, 2009
Scinax boesemani	3	0.021	MPEG 17389	Near Fazenda passo Formoso, Manicoré, Amazonas, Brazil. 8°44.26"S; 61°24.298'W	KM024372	This study
S. boesemani			MPEG 17231	Rodovia do Estanho. Rio Marmelos, Manicoré, Amazonas, Brazil. 8°40.26"S; 61°24.74'W	KM024373	This study
Scinax boesemani			MPEG 17232	Rodovia do Estanho. Rio Marmelos, Manicoré, Amazonas, Brazil. 8°40.26"S; 61°24.74'W	KM024374	This study
Scinax fuscomarginatus	4	0.109	MPEG 17196	Rodovia do Estanho. Rio Marmelos, Manicoré, Amazonas, Brazil. 8°37.018"S; 61°25.507'W	KM024375	This study
Scinax fuscomarginatus			MPEG 17197	Rodovia do Estanho. Rio Marmelos, Manicoré, Amazonas, Brazil. 8°37.02"S; 61°25.51'W	KM024376	This study
Scinax fuscomarginatus			MPEG 17219	Fazenda Bodoco. Rodovia do Estanho. Rio Marmelos, Manicoré, Amazonas, Brazil. 8°31.373"S; 61°29.233'W	KM024379	This study
Scinax fuscomarginatus			MPEG 17195	Fazenda Paulo Quirino. Rodovia do Estanho. Rio Marmelos, Manicoré, Amazonas, Brazil. 8°37.02"S; 61°25.51'W	KM024380	This study
Trachycephalus jordani	1		KU 217771	Pichincha, Santo Domingo de los Colorados, Ecuador	EU034060	Moen and Wiens, 2009
Leptodactylidae
Leptodactylus knudseni	3	0.133	MPEG 17276	Rodovia do Estanho. Rio Marmelos, Manicoré, Amazonas, Brazil. 8°41.204"S; 61°24.498'W	KM024381	This study
L. knudseni			MPEG 17277	Rodovia do Estanho. Rio Marmelos, Manicoré, Amazonas, Brazil. 8°41.2"S; 61°24.5'W	KM024382	This study
L. knudseni			MPEG 17278	Rodovia do Estanho. Rio Marmelos, Manicoré, Amazonas, Brazil. 8°41.2"S; 61°24.5'W	KM024383	This study
Leptodactylus rhodomystax	3	0.023	MPEG 17260	Rodovia do Estanho. Rio Marmelos, Manicoré, Amazonas, Brazil. 8°41.74"S; 61°24.274'W	KM024384	This study
L. rhodomystax			MPEG 17261	Rodovia do Estanho. Rio Marmelos, Manicoré, Amazonas, Brazil. 8°41.204"S; 61°24.498'W	KM024385	This study
L. rhodomystax			MPEG 17262	Rodovia do Estanho. Rio Marmelos, Manicoré, Amazonas, Brazil. 8°41.2"S; 61°24.5'W	KM024386	This study
Hydrolaetare dantasi	1		MPEG 17383	Rodovia do Estanho. Rio Marmelos, Manicoré, Amazonas, Brazil. 8°41.204"S; 61°24.498'W	KM024390	This study
Microhylidae
Elachistocleis magnus	4	0.01	MPEG 17240	Marmelos, Amazonas, Brazil. 8°31.96"S; 61°28.45'W	KM024391	This study
E. magnus			MPEG 17239	Marmelos, Amazonas, Brazil. 8°31.96"S; 61°28.453'W	KM024392	This study
Elachistocleis magnus			MPEG 17242	Marmelos, Amazonas, Brazil. 8°31.96"S; 61°28.453'W	KM024393	This study
Elachistocleis magnus			MPEG 17243	Marmelos, Amazonas, Brazil. 8°31.96"S; 61°28.453'W	KM024394	This study
Leiuperidae
Engystomops pustulosus	30	0.06	VERC	Laguna Verde, Veracruz, Mexico	DQ120012	Weigt et al. 2005
E. pustulosus			TEHU	Tehuantepec, Chiapas, Mexico	DQ120013	Weigt et al. 2005
E. pustulosus			TAPA	Tapachula, Chiapas, Mexico	DQ120014	Weigt et al. 2005
E. pustulosus			GUAT	Taxisco, Santa Rosa, Guatemala	DQ120015	Weigt et al. 2005
E. pustulosus			ESAL	San Miguel, El Salvador	DQ120016	Weigt et al. 2005
E. pustulosus			NICA	Tipitapa, Managua, Nicaragua	DQ120017	Weigt et al. 2005
E. pustulosus			CRIC	Liberia, Guanacaste, Costa Rica	DQ120018	Weigt et al. 2005
E. pustulosus			PARM	Puerto Armuelles, Chiriqui, Panama	DQ120019	Weigt et al. 2005
E. pustulosus			GUAL	Gualaca, Chiriqui, Panama	DQ120020	Weigt et al. 2005
E. pustulosus			SANT	Santiago, Veraguas, Panama	DQ120021	Weigt et al. 2005
E. pustulosus			ANTO	Anton, Cocle, Panama	DQ120022	Weigt et al. 2005
E. pustulosus			GATW	Gatun West Bank, Colón, Panama	DQ120023	Weigt et al. 2005
E. pustulosus			GATE	Gatun East Bank, Colón, Panama	DQ120024	Weigt et al. 2005
E. pustulosus			BCIC	Barro Colorado Island, Colón, Panama	DQ120025	Weigt et al. 2005
E. pustulosus			PRPH	Pipeline Road, Colón, Panama	DQ120026	Weigt et al. 2005
E. pustulosus			GAMB	Gamboa, Colón, Panama	DQ120027	Weigt et al. 2005
E. pustulosus			GBRG	Gamboa Bridge, Colón, Panama	DQ120028	Weigt et al. 2005
E. pustulosus			SUMM	Summit Gardens, Panama, Panama	DQ120029	Weigt et al. 2005
E. pustulosus			CHIV	Chiva Chiva Road, Panama, Panama	DQ120030	Weigt et al. 2005
E. pustulosus			COCO	O Coco Solo, Panama, Panama	DQ120031	Weigt et al. 2005
E. pustulosus			KOBE	Ft. Kobbe, Panama, Panama	DQ120032	Weigt et al. 2005
E. pustulosus			ITAB	Isla Taboga, Panama, Panama	DQ120033	Weigt et al. 2005
E. pustulosus			IREY	Isla del Rey, Las Perlas, Panama	DQ120034	Weigt et al. 2005
E. pustulosus			METE	Metet’, Darien, Panama	DQ120035	Weigt et al. 2005
E. pustulosus			ELRE	El Real, Darien, Panama	DQ120036	Weigt et al. 2005
E. pustulosus			MARI	Mariquita, Tolima, Colombia	DQ120037	Weigt et al. 2005
E. pustulosus			LMAR	L. Maricaibo, Venezuela	DQ120038	Weigt et al. 2005
E. pustulosus			CALA	Calobozo, Guarico, Venezuela	DQ120039	Weigt et al. 2005
E. pustulosus			CARU	Carúpano, Sucre, Venezuela	DQ120040	Weigt et al. 2005
E. pustulosus			TRIN	Trinidad	DQ120041	Weigt et al. 2005
AF: Laboratório de Citogenética de Vertebrados. Depto. Genética e Biologia Evolutiva, Instituto de biologia, Universidade de São Paulo.
CFBH: Célio F. B. Haddad. Coleção de anfíbios, SP, Brazil
CH: Smithsonian Institution, Panama
CHUNB: Coleção herpetológica, Universidade de Brasília. Brazil
CIEZAH: Colección Herpetológica Regional, Centro de Investigaciones en Ecología y Zonas
Áridas, Universidad Francisco de Miranda, Venezuela.
MCNAM: Museu de Ciências Naturais, Pontifícia Universidade Católica de Minas Gerais;
MNCN: Museu Nacional de Ciências Naturales, Spain
MCT: Laboratório de Herpetologia - Museu de Ciências e Tecnologia, Pontifícia Universidade Católica de Rio Grande do Sul, Brazil
MPEG: Museu Paraense Emilio Goeldi, Brazil
MRT: Miguel Trefaut Urbano Rodrigues, Universidade de São Paulo, Brazil.
MTD-TD: Museum für Tierkunde, Germany.
NMP: National Museum, Czech Republic
RAET: Ruth Amanda Estupina Tristancho, Brazil
ROM: Royal Ontario Museum, Centre for Biodiversity and Conservation Biology: Herpetology, Canada.

## Sheet: Plan2
Dendropsophus sp nov.	MPEG 17206	Hyla sp.nov.				Scinax1 sp. parkeri	2	0.194	MPEG 17196	Scinax fuscomarginatus
Dendropsophus sp nov.	MPEG 17208	Hyla sp.nov.				Scinax2 sp. parkeri			MPEG 17197	Scinax fuscomarginatus
Scinax parkeri	MPEG 17196	Scinax parkeri				Scinax1 sp. 1	2	0.036	MPEG 17199
Scinax parkeri	MPEG 17197	Scinax parkeri				Scinax2 sp. 1			MPEG 17233
Scinax1 sp. 1	MPEG 17199	Scinax sp. 1B				Scinax parkeri	2	0.02	MPEG 17219	Scinax fuscomarginatus
Scinax2 sp. 1	MPEG 17233	Scinax sp. 1A				Scinax1 parkeri			MPEG 17195	Scinax fuscomarginatus
Leptodactylus1 sp.	MPEG 17287	Leptodactylus sp. nov.				Leptodactylus1 sp.	3	0.007	MPEG 17287
Leptodactylus2 sp.	MPEG 17288	Leptodactylus sp. nov.				Leptodactylus2 sp.		-	MPEG 17288
Leptodactylus3 sp.	MPEG 17285	Leptodactylus sp. nov.				Leptodactylus3 sp.			MPEG 17285
Scinax parkeri	MPEG 17219	Scinax parkeri				Dendropsophus sp nov.	2	0.017	MPEG 17206
Scinax1 parkeri	MPEG 17195	Scinax parkeri				Dendropsophus sp nov.			MPEG 17208
